# Supplementary material for: Antimicrobial Resistance and Biofilm Formation in Coagulase-Negative Staphylococcus and Mammaliicoccus spp. from Poultry Meat in Spain
Source: Microorganisms. 2026 May 26;14(6):1195. doi: 10.3390/microorganisms14061195 (PMC13303507; doi:10.3390/microorganisms14061195)
Supplement: Supplementary file 1 [file microorganisms-14-01195-s001.zip]

Archive with 1 entries (1 files):
- microorganisms-4322073-supplementary.pdf
